# Supplementary material for: In Vivo Antiviral Activity of Baloxavir against PA/I38T-Substituted Influenza A Viruses at Clinically Relevant Doses
Source: Viruses. 2023 May 11;15(5):1154. doi: 10.3390/v15051154 (PMC10222987; doi:10.3390/v15051154)
Supplement: Supplementary file 1 [file viruses-15-01154-s001.zip]

Archive with 1 entries (1 files):
- viruses-2346086-supplementary.pdf
